# Supplementary material for: A global meta-analysis of soil organic carbon in the Anthropocene
Source: Nat Commun. 2023 Jun 22;14:3700. doi: 10.1038/s41467-023-39338-z (PMC10287672; doi:10.1038/s41467-023-39338-z)
Supplement: Supplementary file 4 — Supplementary Dataset 1 [file 41467_2023_39338_MOESM4_ESM.xlsx]

## Sheet: reference
A Global Meta-analysis of Soil Organic Carbon in the Anthropocene
Damien Beillouin1,2*, Marc Corbeels3,4, Julien Demenois3,5,6, David Berre3,7,8, Annie Boyer9, Abigail Fallot10,11, Frédéric Feder12,13, Rémi Cardinael3,14,15
1. CIRAD, UPR HortSys, F-34398 Montpellier, France
2. HortSys, Univ Montpellier, CIRAD, Montpellier, France
3. AIDA, Univ Montpellier, CIRAD, Montpellier, France
4. IITA, Nairobi, Kenya
5. CIRAD, UPR AIDA, Turrialba 30501, Costa Rica
6. CATIE, Centro Agronómico Tropical de Investigación y Enseñanza, Turrialba 30501, Costa Rica
7. CIRAD, UPR AIDA, Bobo-Dioulasso, Burkina Faso
8. CIRDES, USPAE, Bobo-Dioulasso, Burkina Faso
9. CIRAD, DGDRS, DIST, F-34398 Montpellier, France
10. CIRAD, UMR SENS, Montpellier, France
11. SENS, Univ Montpellier, CIRAD, Montpellier, France
12. CIRAD, UPR Recyclage et Risque, Montpellier, France
13. Recyclage et Risque, Univ Montpellier, CIRAD, Montpellier, France
14. CIRAD, UPR AIDA, Harare, Zimbabwe
15. Department of Plant Production Sciences and Technologies, University of Zimbabwe, Harare, Zimbabwe
* corresponding author
* damien.beillouin@cirad.fr

## Sheet: header
details_outcome	Metric of the Outcome
Land_use	Land-use of the intervention
Intervention	Name of the Intervention
Sub_Cat_intervention	Sub-category of the Intervention
group_depth	Depth of the measurments
n_ES	Number of effect-sizes
n_data	Number of paired-data
n_MA	Number of Meta-analyses
estimate	Mean estimate
std.error	Standard error
statistic	Statistics
p.value	P value
conf.low	Lower confidence interval
conf.high	Higher confidence interval
AIC$answer	model used to calculate the mean estimate

## Sheet: Suppl_soil_depth
details_outcome	Land_use	Intervention	Sub_Cat_intervention	group_depth	n_ES	n_data	n_MA	estimate	std.error	statistic	p.value	conf.low	conf.high	AIC$answer
SOC concentration	land_use change	land use change	cropland -> forest land	0 -> 60	3	322	2	0.58	0.11	5.457	0	0.37	0.79	m6.2lvl.QR
SOC concentration	land_use change	land use change	cropland -> forest land	>10/15-> 60	7	195	3	0.69	0.22	3.075	0.002	0.25	1.12	m6.2lvl.QR
SOC stock	cropland	management	agroforestry	0 -> 60	18	268	2	0.15	0.03	4.773	0	0.09	0.22	m1.2lvl
SOC stock	various land uses	land use change/management	agroforestry	0 -> 60	5	141	1	0.08	0.02	5.176	0	0.05	0.12	m2.3lvl
SOC stock	cropland	management	agroforestry	0 -> 150	9	164	2	0.09	0.03	3.203	0.001	0.03	0.15	m1.2lvl
SOC stock	various land uses	land use change/management	agroforestry	0 -> 150	5	199	1	0.11	0.07	1.572	0.116	-0.03	0.24	m2.3lvl
SOC stock	grassland	management	agroforestry	0 -> 150	3	33	2	0.11	0.08	1.308	0.191	-0.05	0.27	m1.2lvl
SOC stock	land_use change	land use change	forest land -> various land uses	0 -> 60	3	29	1	-0.12	0.09	-1.453	0.146	-0.29	0.04	m2.3lvl
SOC stock	land_use change	land use change	forest land -> cropland	0 -> 60	47	175	5	-0.12	0.03	-4.268	0	-0.18	-0.07	m1.2lvl
SOC stock	land_use change	land use change	forest land -> cropland	0 -> 150	19	85	5	-0.07	0.06	-1.089	0.276	-0.19	0.05	m1.2lvl
SOC stock	grassland	management	agroforestry	0 -> 60	13	92	2	0.19	0.08	2.328	0.02	0.03	0.35	m1.2lvl
SOC stock	land_use change	land use change	other land -> various land uses	0 -> 150	2	36	1	-0.07	0.1	-0.655	0.512	-0.27	0.14	m2.3lvl
SOC stock	land_use change	land use change	grassland -> cropland	0 -> 150	27	134	5	-0.11	0.09	-1.266	0.206	-0.29	0.06	m2.3lvl
SOC stock	land_use change	land use change	grassland -> cropland	0 -> 60	53	225	3	0.08	0.03	2.627	0.009	0.02	0.14	m1.2lvl
SOC stock	land_use change	land use change	other land -> cropland	0 -> 150	7	68	2	-0.33	0.13	-2.504	0.012	-0.58	-0.07	m1.2lvl
SOC stock	land_use change	land use change	forest land -> various land uses	0 -> 150	3	31	1	-0.03	0.05	-0.625	0.532	-0.12	0.06	m2.3lvl
SOC stock	land_use change	land use change	other land -> cropland	0 -> 60	26	62	2	-0.15	0.06	-2.418	0.016	-0.27	-0.03	m1.2lvl
SOC stock	various land uses	land use change/management	agroforestry	<10/15 cm	2	41	1	-0.03	0.07	-0.467	0.64	-0.18	0.11	m2.3lvl
SOC stock	cropland	management	agroforestry	<10/15 cm	2	14	1	0.11	0.13	0.824	0.41	-0.15	0.36	m2.3lvl
SOC stock	land_use change	land use change	forest land -> cropland	<10/15 cm	7	8	3	-0.3	0.06	-5.359	0	-0.41	-0.19	m1.2lvl
SOC stock	land_use change	land use change	forest land -> grassland	<10/15 cm	5	5	3	-0.06	0.05	-1.227	0.22	-0.15	0.03	m1.2lvl
SOC stock	land_use change	land use change	cropland -> grassland	0 -> 150	3	4	2	0.49	0.18	2.779	0.005	0.14	0.83	m1.2lvl
SOC stock	land_use change	land use change	forest land -> grassland	0 -> 60	6	105	4	-0.07	0.1	-0.74	0.459	-0.26	0.12	m1.2lvl
SOC stock	land_use change	land use change	forest land -> grassland	0 -> 150	3	6	2	0.37	0.46	0.79	0.43	-0.54	1.27	m2.3lvl
SOC stock	land_use change	land use change	grassland -> cropland	<10/15 cm	2	6	2	-0.29	0.27	-1.077	0.281	-0.81	0.23	m1.2lvl
SOC stock / SOC concentration	forest land	management	forest harvesting	< 5 cm	3	275	2	-0.36	0.04	-8.84	0	-0.44	-0.28	m1.2lvl
SOC stock / SOC concentration	forest land	management	forest harvesting	mineral horizon	2	27	1	-0.09	0.06	-1.377	0.168	-0.21	0.04	m1.2lvl
SOC stock	cropland	management	amendments non-pyrogenic substitution	>10/15-> 60	3	328	1	0.38	0.07	5.077	0	0.23	0.52	m1.2lvl
SOC concentration	cropland	management	residues management	>10/15-> 60	3	67	2	0.07	0.02	2.625	0.009	0.02	0.11	m1.2lvl
SOC concentration	cropland	management	residues management	0 -> 60	3	952	2	0.09	0.02	5.598	0	0.06	0.12	m1.2lvl
SOC concentration	grassland	management	grazing	>10/15-> 60	8	146	2	-0.05	0.01	-5.212	0	-0.06	-0.03	m1.2lvl
SOC stock	grassland	management	grazing	>10/15-> 60	6	110	2	-0.03	0.01	-3.539	0	-0.05	-0.01	m1.2lvl
SOC stock	grassland	management	grazing	<10/15 cm	5	140	2	-0.05	0.03	-1.684	0.092	-0.11	0.01	m1.2lvl
SOC concentration	grassland	management	grazing	<10/15 cm	4	145	2	-0.01	0.03	-0.397	0.691	-0.07	0.04	m1.2lvl
SOC stock	various land uses	land use change/management	cropland -> various land uses	0 -> 60	38	1	1	0.14	0.02	5.842	0	0.1	0.19	m2.3lvl
SOC stock	various land uses	land use change/management	cropland -> various land uses	0 -> 150	7	1	1	0.16	0.07	2.363	0.018	0.03	0.28	m2.3lvl
SOC stock	various land uses	land use change/management	various land uses -> cropland	0 -> 150	18	128	1	0.04	0.06	0.725	0.469	-0.07	0.16	m2.3lvl
SOC stock	various land uses	land use change/management	various land uses -> cropland	0 -> 60	66	164	2	-0.08	0.16	-0.496	0.62	-0.38	0.23	m2.3lvl
SOC concentration	forest land	global changes	fire	< 5 cm	5	507	2	-0.21	0.07	-2.848	0.004	-0.36	-0.07	m1.2lvl
SOC concentration	forest land	global changes	fire	<10/15 cm	4	211	2	-0.05	0.04	-1.178	0.239	-0.12	0.03	m1.2lvl
SOC stock	land_use change	land use change	various land uses -> forest land	<10/15 cm	6	216	1	0.13	0.02	5.368	0	0.08	0.18	m2.3lvl
SOC stock	land_use change	land use change	cropland -> forest land	<10/15 cm	3	120	2	0.45	0.15	3.052	0.002	0.16	0.74	m1.2lvl
SOC stock	land_use change	land use change	grassland -> forest land	<10/15 cm	3	51	3	-0.01	0.06	-0.146	0.884	-0.12	0.11	m1.2lvl
SOC stock	land_use change	land use change	other land -> forest land	<10/15 cm	2	31	1	0.29	0.18	1.61	0.107	-0.06	0.63	m2.3lvl
SOC stock	land_use change	land use change	various land uses -> forest land	0 -> 60	14	500	1	0	0.01	0.239	0.811	-0.03	0.03	m2.3lvl
SOC stock	land_use change	land use change	cropland -> forest land	0 -> 60	3	518	3	0.48	0.28	1.729	0.084	-0.06	1.02	m6.2lvl.QR
SOC stock	land_use change	land use change	grassland -> forest land	0 -> 60	3	227	3	-0.04	0.1	-0.377	0.706	-0.24	0.16	m1.2lvl
SOC stock	land_use change	land use change	other land -> forest land	0 -> 60	4	58	1	0.08	0.06	1.472	0.141	-0.03	0.2	m1.2lvl
SOC stock	land_use change	land use change	cropland -> forest land	60-> 80/100	7	120	3	0.62	0.37	1.685	0.092	-0.1	1.33	m2.3lvl
SOC stock	land_use change	land use change	grassland -> forest land	>10/15-> 60	5	111	3	-0.03	0.05	-0.716	0.474	-0.13	0.06	m1.2lvl
SOC stock	land_use change	land use change	cropland -> forest land	>10/15-> 60	9	444	3	0.79	0.34	2.342	0.019	0.13	1.44	m2.3lvl
SOC stock	land_use change	land use change	grassland -> forest land	60-> 80/100	2	27	2	0.02	0.06	0.361	0.718	-0.09	0.13	m1.2lvl
SOC concentration	land_use change	land use change	other land -> other land	>10/15-> 60	5	33	1	-0.29	0.22	-1.342	0.18	-0.72	0.13	m1.2lvl
SOC concentration	land_use change	land use change	grassland -> cropland	>10/15-> 60	3	49	1	0.08	0.2	0.4	0.689	-0.31	0.47	m1.2lvl
SOC concentration	land_use change	land use change	other land -> grassland	<10/15 cm	3	41	1	-0.21	0.14	-1.549	0.121	-0.49	0.06	m1.2lvl
SOC concentration	land_use change	land use change	other land -> other land	<10/15 cm	2	30	1	-0.57	0.38	-1.51	0.131	-1.32	0.17	m2.3lvl
SOC concentration	land_use change	land use change	cropland -> forest land	60-> 80/100	3	34	2	0.85	0.8	1.065	0.287	-0.72	2.43	m5.3lvl.QR
SOC concentration	land_use change	land use change	grassland -> other land	60-> 80/100	2	12	1	-0.94	0.24	-3.838	0	-1.42	-0.46	m2.3lvl
SOC concentration	land_use change	land use change	grassland -> cropland	60-> 80/100	2	12	1	0.58	0.17	3.391	0.001	0.24	0.91	m2.3lvl
SOC concentration	land_use change	land use change	various land uses -> various land uses	60-> 80/100	2	39	1	0.11	0.17	0.674	0.5	-0.22	0.45	m2.3lvl
SOC concentration	land_use change	land use change	various land uses -> various land uses	>10/15-> 60	3	229	1	-0.21	0.08	-2.53	0.011	-0.37	-0.05	m2.3lvl
SOC concentration	land_use change	land use change	grassland -> other land	>10/15-> 60	3	18	1	-1.14	0.26	-4.353	0	-1.66	-0.63	m2.3lvl
SOC concentration	land_use change	land use change	other land -> grassland	>10/15-> 60	6	83	1	-0.18	0.04	-4.81	0	-0.26	-0.11	m2.3lvl
SOC concentration	land_use change	land use change	other land -> cropland	>10/15-> 60	2	17	1	0.13	0.07	1.811	0.07	-0.01	0.27	m2.3lvl
SOC concentration	land_use change	land use change	cropland -> other land	>10/15-> 60	3	81	2	-0.16	0.48	-0.342	0.733	-1.11	0.78	m5.3lvl.QR
SOC stock / SOC concentration	land_use change	land use change	cropland -> forest land	>10/15-> 60	2	142	1	0.27	0.17	1.643	0.1	-0.05	0.6	m2.3lvl
SOC stock / SOC concentration	land_use change	land use change	cropland -> grassland	0 -> 60	2	186	1	0.21	0.18	1.168	0.243	-0.14	0.56	m2.3lvl
SOC stock / SOC concentration	land_use change	land use change	cropland -> grassland	>10/15-> 60	4	218	1	0.11	0.09	1.215	0.224	-0.07	0.28	m2.3lvl
SOC stock / SOC concentration	land_use change	land use change	cropland -> other land	>10/15-> 60	2	82	1	0.32	0.18	1.724	0.085	-0.04	0.68	m2.3lvl
SOC stock / SOC concentration	land_use change	land use change	cropland -> various land uses	>10/15-> 60	2	180	1	0.23	0.17	1.332	0.183	-0.11	0.56	m2.3lvl
SOC stock	land_use change	land use change	cropland -> forest land	0 -> 150	2	1	1	0.47	0.29	1.664	0.096	-0.08	1.03	m1.2lvl
SOC stock	land_use change	land use change	cropland -> forest land	mineral horizon	2	1	1	0.37	0.23	1.598	0.11	-0.08	0.81	m1.2lvl
SOC stock	land_use change	land use change	grassland -> forest land	mineral horizon	2	1	1	-0.04	0.02	-2.282	0.022	-0.08	-0.01	m2.3lvl
SOC stock	land_use change	land use change	grassland -> forest land	0 -> 150	3	1	2	0.12	0.09	1.324	0.185	-0.06	0.29	m1.2lvl
SOC stock	cropland	management	mineral fertilization	0 -> 60	2	1	1	0.03	0.02	1.665	0.096	-0.01	0.07	m2.3lvl
SOC stock	cropland	management	tillage	<10/15 cm	8	776	3	0.1	0.06	1.842	0.065	-0.01	0.21	m1.2lvl
SOC stock	cropland	management	tillage	0 -> 60	3	115	2	0.03	0.02	1.046	0.296	-0.02	0.07	m1.2lvl
SOC stock	cropland	management	crop rotation	0 -> 60	2	35	1	0.03	0.02	1.876	0.061	0	0.06	m2.3lvl
SOC stock	land_use change	land use change	forest land -> grassland	60-> 80/100	2	32	1	0.06	0.06	1.073	0.283	-0.05	0.18	m2.3lvl
SOC stock	land_use change	land use change	forest land -> cropland	>10/15-> 60	10	16	3	-0.4	0.1	-4.187	0	-0.59	-0.21	m1.2lvl
SOC stock	forest land	management	forest degradation	<10/15 cm	3	1	2	-0.12	0.11	-1.051	0.293	-0.34	0.1	m1.2lvl
SOC stock	land_use change	land use change	forest land -> grassland	>10/15-> 60	6	1	2	-0.33	0.15	-2.154	0.031	-0.63	-0.03	m1.2lvl
SOC stock	forest land	management	forest degradation	>10/15-> 60	5	1	2	-0.41	0.29	-1.397	0.162	-0.98	0.16	m1.2lvl
SOC stock	cropland	management	energy crop	0 -> 150	5	131	1	0.07	0.01	4.702	0	0.04	0.1	m2.3lvl
SOC stock	cropland	management	energy crop	0 -> 60	5	242	1	0.1	0.01	7.364	0	0.08	0.13	m1.2lvl
SOC stock	forest land	management	conifer vs. hardwood stands	0 -> 60	4	87	2	0	0.03	-0.076	0.939	-0.06	0.06	m6.2lvl.QR
SOC stock	forest land	management	conifer vs. hardwood stands	0 -> 150	3	1	1	-0.06	0.04	-1.342	0.18	-0.15	0.03	m1.2lvl
SOC concentration	land_use change	land use change	cropland -> various land uses	0 -> 60	6	666	1	0.35	0.09	3.87	0	0.17	0.52	m2.3lvl
SOC concentration	land_use change	land use change	cropland -> various land uses	60-> 80/100	6	108	1	0.15	0.03	5.588	0	0.1	0.21	m1.2lvl
SOC concentration	various land uses	land use change/management	various land uses -> various land uses	0 -> 60	8	1533	1	0.4	0.06	6.286	0	0.27	0.52	m1.2lvl
SOC concentration	various land uses	land use change/management	various land uses -> various land uses	60-> 80/100	8	300	1	0.29	0.03	10.2	0	0.24	0.35	m1.2lvl
SOC concentration	land_use change	land use change	cropland -> various land uses	>10/15-> 60	12	464	1	0.13	0.07	1.877	0.06	-0.01	0.28	m1.2lvl
SOC concentration	land_use change	land use change	cropland -> grassland	>10/15-> 60	2	81	1	-0.05	0.07	-0.741	0.459	-0.19	0.08	m2.3lvl
SOC concentration	grassland	management	other	>10/15-> 60	2	84	1	0	0.28	-0.014	0.988	-0.56	0.55	m1.2lvl
SOC concentration	forest land	management	forest degradation	>10/15-> 60	2	96	1	-0.33	0.16	-2.095	0.036	-0.64	-0.02	m2.3lvl
SOC concentration	land_use change	land use change	other land -> forest land	>10/15-> 60	3	77	1	0.03	0.4	0.072	0.942	-0.75	0.81	m1.2lvl
SOC concentration	various land uses	land use change/management	various land uses -> various land uses	>10/15-> 60	16	949	1	0.3	0.04	6.697	0	0.21	0.38	m2.3lvl
SOC stock	land_use change	land use change	wetlands -> cropland	>10/15-> 60	3	117	1	-0.18	0.07	-2.66	0.008	-0.31	-0.05	m2.3lvl
SOC stock	various land uses	management	residues management	mineral horizon	7	68	1	0	0.05	-0.017	0.986	-0.1	0.1	m2.3lvl
SOC stock	various land uses	management	residues management	< 5 cm	4	21	1	0.05	0.08	0.687	0.492	-0.1	0.21	m1.2lvl
SOC stock	grassland	management	litterfall removal	mineral horizon	2	14	1	-0.04	0.02	-1.504	0.133	-0.08	0.01	m2.3lvl
SOC stock	various land uses	management	residues management	<10/15 cm	2	17	1	-0.06	0.06	-1.08	0.28	-0.17	0.05	m1.2lvl
SOC stock	cropland	management	tillage	>10/15-> 60	8	512	3	-0.02	0.01	-2.12	0.034	-0.04	0	m1.2lvl
SOC concentration	cropland	management	plastic film mulching	<10/15 cm	4	146	1	-0.01	0	-4.588	0	-0.02	-0.01	m2.3lvl
SOC stock	cropland	management	residues management	<10/15 cm	8	699	1	0.07	0	16.351	0	0.06	0.08	m2.3lvl
SOC stock	cropland	management	residues management	0 -> 150	18	1515	1	0.04	0.01	3.647	0	0.02	0.06	m1.2lvl
SOC stock	cropland	management	residues management	0 -> 60	8	613	1	0.08	0.01	14.762	0	0.07	0.09	m1.2lvl
SOC concentration	cropland	management	crop rotation	<10/15 cm	4	1	1	0.07	0.02	2.689	0.007	0.02	0.11	m2.3lvl
SOC concentration	cropland	management	cover crops	0 -> 60	2	4	1	0.24	0.05	5.164	0	0.15	0.33	m2.3lvl
SOC concentration	cropland	management	crop rotation	0 -> 60	4	1	1	0.04	0.03	1.284	0.199	-0.02	0.09	m1.2lvl
SOC concentration	grassland	others	degradation	<10/15 cm	4	124	1	-0.54	0.17	-3.272	0.001	-0.87	-0.22	m2.3lvl
SOC concentration	grassland	others	degradation	>10/15-> 60	8	192	1	-0.49	0.1	-5.069	0	-0.68	-0.3	m1.2lvl
SOC stock / SOC concentration	cropland	management	tillage	<10/15 cm	2	729	1	0.18	0.02	7.633	0	0.13	0.22	m1.2lvl
SOC stock / SOC concentration	cropland	management	tillage	>10/15-> 60	4	587	1	-0.05	0.02	-2.491	0.013	-0.09	-0.01	m1.2lvl
SOC stock / SOC concentration	cropland	management	cover crops	>10/15-> 60	2	61	1	0.05	0.03	1.976	0.048	0	0.1	m1.2lvl
SOC stock / SOC concentration	cropland	management	tillage	60-> 80/100	2	94	1	-0.01	0.03	-0.354	0.724	-0.08	0.06	m1.2lvl
SOC stock	forest land	management	forest harvesting	60-> 80/100	2	141	1	-0.04	0.04	-0.935	0.35	-0.12	0.04	m1.2lvl
SOC stock	forest land	management	forest harvesting	0 -> 150	2	63	2	0	0.05	-0.067	0.947	-0.11	0.1	m1.2lvl
SOC stock	forest land	management	forest harvesting type	>10/15-> 60	2	50	2	-0.02	0.02	-1.288	0.198	-0.05	0.01	m1.2lvl
SOC stock	forest land	management	forest harvesting type	60-> 80/100	3	35	2	0.01	0.01	0.674	0.5	-0.01	0.03	m1.2lvl
SOC stock	forest land	management	forest harvesting	>10/15-> 60	3	347	2	-0.02	0.02	-1.104	0.269	-0.05	0.02	m1.2lvl
SOC stock / SOC concentration	forest land	management	forest harvesting	>10/15-> 60	2	250	1	-0.04	0.03	-1.456	0.145	-0.09	0.01	m2.3lvl
SOC stock	various land uses	others	biotic disturbance	< 5 cm	6	32	1	0.41	0.06	6.927	0	0.3	0.53	m1.2lvl
SOC stock	forest land	management	forest harvesting type	<10/15 cm	3	44	1	-0.07	0.09	-0.74	0.459	-0.25	0.11	m2.3lvl
SOC stock	forest land	management	forest harvesting type	< 5 cm	3	42	1	-0.06	0.01	-6.126	0	-0.08	-0.04	m2.3lvl
SOC stock	cropland	management	tillage	60-> 80/100	2	1	1	-0.13	0.06	-2.142	0.032	-0.24	-0.01	m2.3lvl
SOC concentration	various land uses	global changes	wild fire	<10/15 cm	2	112	1	-0.17	0.06	-2.707	0.007	-0.3	-0.05	m2.3lvl
SOC concentration	various land uses	management	fire	<10/15 cm	2	61	1	-0.08	0.11	-0.765	0.444	-0.3	0.13	m1.2lvl
SOC concentration	grassland	global changes	fire	< 5 cm	2	46	1	-0.15	0.21	-0.725	0.468	-0.57	0.26	m2.3lvl
SOC concentration	various land uses	management	fire	< 5 cm	3	173	1	-0.11	0.05	-2.031	0.042	-0.22	0	m2.3lvl
SOC concentration	other land	global changes	fire	< 5 cm	3	79	1	-0.41	0.35	-1.172	0.241	-1.09	0.27	m1.2lvl
SOC concentration	wetlands	global changes	fire	0 -> 60	2	22	1	0.28	0.06	4.347	0	0.15	0.41	m2.3lvl
SOC concentration	forest land	global changes	fire	0 -> 60	2	111	1	-0.13	0.08	-1.611	0.107	-0.29	0.03	m2.3lvl
SOC concentration	forest land	global changes	fire	>5 -> 100cm	2	61	1	-0.35	0.09	-3.775	0	-0.53	-0.17	m2.3lvl
SOC concentration	various land uses	management	fire	0 -> 60	2	63	1	-0.07	0.06	-1.079	0.28	-0.2	0.06	m1.2lvl
SOC concentration	various land uses	global changes	wild fire	< 5 cm	5	396	1	-0.26	0.09	-3.068	0.002	-0.43	-0.09	m2.3lvl
SOC concentration	various land uses	global changes	wild fire	0 -> 60	2	77	1	-0.07	0.16	-0.436	0.663	-0.39	0.25	m2.3lvl
SOC concentration	grassland	global changes	fire	<10/15 cm	2	10	1	-0.12	0.11	-1.025	0.305	-0.34	0.11	m2.3lvl
SOC concentration	other land	management	mineral fertilization	60-> 80/100	3	34	1	0.05	0.03	1.504	0.133	-0.01	0.11	m1.2lvl
SOC stock	forest land	management	mineral fertilization	60-> 80/100	2	116	1	0.14	0.04	3.126	0.002	0.05	0.22	m2.3lvl
SOC stock	land_use change	land use change	forest land -> other land	>10/15-> 60	4	1	1	-0.45	0.07	-6.426	0	-0.59	-0.32	m2.3lvl
SOC stock	land_use change	land use change	forest land -> other land	<10/15 cm	2	1	1	-0.36	0.08	-4.417	0	-0.52	-0.2	m2.3lvl
SOC stock	forest land	management	prescribed fire	>5 -> 100cm	1	25	1	-0.02	NA	NA	NA	-0.1	0.06	NA
SOC stock	forest land	management	prescribed fire	< 5 cm	1	38	1	-0.62	NA	NA	NA	-0.85	-0.39	NA
SOC stock	forest land	global changes	wild fire	< 5 cm	1	34	1	-1.12	NA	NA	NA	-1.44	-0.79	NA
SOC stock	forest land	global changes	wild fire	>5 -> 100cm	1	48	1	0.03	NA	NA	NA	-0.05	0.11	NA
SOC stock	land_use change	land use change	cropland -> grassland	0 -> 60	1	2	1	0.06	NA	NA	NA	-0.06	0.18	NA
SOC stock	land_use change	land use change	other land -> various land uses	0 -> 60	1	9	1	-0.26	NA	NA	NA	-0.47	-0.06	NA
SOC stock	land_use change	land use change	forest land -> various land uses	<10/15 cm	1	13	1	-0.31	NA	NA	NA	-0.51	-0.11	NA
SOC stock	grassland	management	agroforestry	<10/15 cm	1	2	1	0.23	NA	NA	NA	0.12	0.35	NA
SOC stock	land_use change	land use change	other land -> cropland	<10/15 cm	1	5	1	-0.08	NA	NA	NA	-0.2	0.03	NA
SOC stock / SOC concentration	forest land	global changes/management	fire	< 5 cm	1	2	1	-1.11	NA	NA	NA	-1.92	-0.29	NA
SOC stock / SOC concentration	forest land	global changes/management	fire	mineral horizon	1	4	1	0.01	NA	NA	NA	-0.11	0.13	NA
SOC stock / SOC concentration	cropland	management	amendments non-pyrogenic	0 -> 60	1	381	1	0.3	NA	NA	NA	0.27	0.33	NA
SOC stock	cropland	management	amendments non-pyrogenic substitution	<10/15 cm	1	4	1	0.4	NA	NA	NA	0.26	0.54	NA
SOC stock	grassland	management	grazing	60-> 80/100	1	8	1	0	NA	NA	NA	-0.08	0.08	NA
SOC concentration	grassland	management	grazing	60-> 80/100	1	10	1	-0.03	NA	NA	NA	-0.12	0.06	NA
SOC stock	various land uses	global changes	climate change : warming	>10/15-> 60	1	44	1	0.05	NA	NA	NA	0.04	0.06	NA
SOC stock	various land uses	global changes	climate change : warming	0 -> 60	1	66	1	0.03	NA	NA	NA	0.01	0.04	NA
SOC stock	land_use change	land use change	various land uses -> grassland	0 -> 60	1	10	1	0.03	NA	NA	NA	-0.08	0.14	NA
SOC stock	cropland	management	other	0 -> 60	1	2	1	-0.03	NA	NA	NA	-0.13	0.07	NA
SOC stock	various land uses	land use change/management	various land uses -> grassland	0 -> 60	1	11	1	0.19	NA	NA	NA	-0.12	0.5	NA
SOC stock	various land uses	management	agroforestry	60-> 80/100	1	40	1	0	NA	NA	NA	0	0	NA
SOC stock	various land uses	management	agroforestry	>5 -> 100cm	1	159	1	0	NA	NA	NA	0	0	NA
SOC stock	various land uses	management	agroforestry	0 -> 60	1	224	1	0	NA	NA	NA	0	0	NA
SOC stock	various land uses	management	agroforestry	>10/15-> 60	1	119	1	0	NA	NA	NA	0	0	NA
SOC stock / SOC concentration	cropland	management	amendments non-pyrogenic	<10/15 cm	1	43	1	0.04	NA	NA	NA	-0.01	0.09	NA
SOC stock / SOC concentration	cropland	management	amendments non-pyrogenic	>10/15-> 60	1	13	1	0.1	NA	NA	NA	0	0.21	NA
SOC stock / SOC concentration	cropland	global changes	wild fire	<10/15 cm	1	77	1	-0.17	NA	NA	NA	-0.24	-0.11	NA
SOC stock / SOC concentration	cropland	global changes	wild fire	>10/15-> 60	1	9	1	-0.08	NA	NA	NA	-0.19	0.03	NA
SOC concentration	land_use change	land use change	various land uses -> forest land	>5 -> 100cm	1	71	1	-0.16	NA	NA	NA	-0.24	-0.09	NA
SOC concentration	land_use change	land use change	cropland -> forest land	<10/15 cm	1	18	1	0.63	NA	NA	NA	0.33	0.94	NA
SOC concentration	land_use change	land use change	cropland -> other land	<10/15 cm	1	3	1	-0.76	NA	NA	NA	-1.64	0.11	NA
SOC concentration	land_use change	land use change	grassland -> other land	<10/15 cm	1	4	1	-0.69	NA	NA	NA	-1.34	-0.03	NA
SOC concentration	land_use change	land use change	other land -> cropland	<10/15 cm	1	13	1	-0.41	NA	NA	NA	-0.98	0.17	NA
SOC concentration	land_use change	land use change	grassland -> cropland	<10/15 cm	1	15	1	-0.23	NA	NA	NA	-0.49	0.03	NA
SOC concentration	land_use change	land use change	various land uses -> various land uses	<10/15 cm	1	115	1	-0.33	NA	NA	NA	-0.5	-0.16	NA
SOC concentration	land_use change	land use change	other land -> cropland	60-> 80/100	1	2	1	-0.14	NA	NA	NA	-0.31	0.03	NA
SOC concentration	land_use change	land use change	other land -> grassland	60-> 80/100	1	2	1	0.09	NA	NA	NA	0.07	0.11	NA
SOC stock / SOC concentration	land_use change	land use change	cropland -> various land uses	0 -> 60	1	411	1	0.39	NA	NA	NA	-0.17	0.95	NA
SOC stock / SOC concentration	land_use change	land use change	cropland -> forest land	0 -> 60	1	247	1	0.44	NA	NA	NA	-0.12	1.01	NA
SOC stock / SOC concentration	land_use change	land use change	cropland -> other land	0 -> 60	1	9	1	0.02	NA	NA	NA	-0.32	0.36	NA
SOC stock	cropland	management	crop rotation	<10/15 cm	1	15	1	0.04	NA	NA	NA	-0.01	0.08	NA
SOC stock	cropland	management	mineral fertilization	<10/15 cm	1	1	1	0.04	NA	NA	NA	-0.03	0.11	NA
SOC stock	land_use change	land use change	forest land -> cropland	60-> 80/100	1	5	1	-0.08	NA	NA	NA	-0.33	0.18	NA
SOC stock	land_use change	land use change	other land -> grassland	>10/15-> 60	1	44	1	0.06	NA	NA	NA	0.01	0.11	NA
SOC stock	various land uses	land use change/management	forest land -> various land	<10/15 cm	1	1	1	-0.32	NA	NA	NA	-0.6	-0.05	NA
SOC stock	forest land	management	forest degradation	0 -> 150	1	1	1	-0.09	NA	NA	NA	-0.13	-0.05	NA
SOC stock	forest land	management	forest degradation	0 -> 60	1	1	1	-0.09	NA	NA	NA	-0.17	-0.01	NA
SOC stock	various land uses	land use change/management	forest land -> various land	0 -> 150	1	1	1	-0.35	NA	NA	NA	-0.43	-0.27	NA
SOC concentration	land_use change	land use change	cropland -> other land	0 -> 60	1	56	1	0.47	NA	NA	NA	0.42	0.52	NA
SOC concentration	forest land	management	forest degradation	0 -> 60	1	125	1	-0.23	NA	NA	NA	-0.26	-0.2	NA
SOC concentration	land_use change	land use change	cropland -> grassland	0 -> 60	1	129	1	0.16	NA	NA	NA	0.11	0.21	NA
SOC concentration	grassland	management	other	0 -> 60	1	163	1	0.43	NA	NA	NA	0.39	0.48	NA
SOC concentration	land_use change	land use change	other land -> forest land	0 -> 60	1	112	1	0.5	NA	NA	NA	0.44	0.56	NA
SOC concentration	forest land	management	forest degradation	60-> 80/100	1	32	1	-0.34	NA	NA	NA	-0.42	-0.26	NA
SOC concentration	land_use change	land use change	cropland -> grassland	60-> 80/100	1	17	1	0.23	NA	NA	NA	0.13	0.32	NA
SOC concentration	grassland	management	other	60-> 80/100	1	33	1	0.42	NA	NA	NA	0.33	0.5	NA
SOC concentration	land_use change	land use change	cropland -> other land	60-> 80/100	1	9	1	0.34	NA	NA	NA	0.24	0.45	NA
SOC stock	land_use change	land use change	wetlands -> cropland	<10/15 cm	1	103	1	-0.39	NA	NA	NA	-0.57	-0.2	NA
SOC stock	wetlands	management	wetland degradation	>10/15-> 60	1	41	1	-1.19	NA	NA	NA	-1.43	-0.95	NA
SOC stock	wetlands	management	wetland degradation	<10/15 cm	1	84	1	-0.76	NA	NA	NA	-0.93	-0.59	NA
SOC concentration	cropland	management	cover crops	<10/15 cm	1	3	1	0.38	NA	NA	NA	0.09	0.66	NA
SOC concentration	cropland	management	amendments non-pyrogenic	<10/15 cm	1	3	1	0.05	NA	NA	NA	-0.01	0.11	NA
SOC stock / SOC concentration	land_use change	land use change	grassland -> other land	<10/15 cm	1	76	1	0.2	NA	NA	NA	0.16	0.24	NA
SOC stock / SOC concentration	land_use change	land use change	grassland -> other land	>10/15-> 60	1	66	1	0.07	NA	NA	NA	0.01	0.14	NA
SOC stock / SOC concentration	cropland	management	amendments pyrogenic	<10/15 cm	1	42	1	0.34	NA	NA	NA	0.24	0.44	NA
SOC stock / SOC concentration	cropland	management	cover crops	<10/15 cm	1	204	1	0.08	NA	NA	NA	0.06	0.1	NA
SOC stock / SOC concentration	cropland	management	cover crops	60-> 80/100	1	31	1	-0.02	NA	NA	NA	-0.06	0.03	NA
SOC stock	forest land	management	forest harvesting type	0 -> 150	1	14	1	-0.08	NA	NA	NA	-0.17	0.01	NA
SOC stock	forest land	management	forest harvesting	0 -> 60	1	63	1	-0.18	NA	NA	NA	-0.28	-0.09	NA
SOC stock / SOC concentration	forest land	management	forest harvesting	60-> 80/100	1	21	1	-0.2	NA	NA	NA	-0.37	-0.03	NA
SOC stock / SOC concentration	forest land	management	forest harvesting	0 -> 150	1	40	1	-0.01	NA	NA	NA	-0.08	0.06	NA
SOC stock / SOC concentration	forest land	management	forest harvesting	<10/15 cm	1	372	1	-0.02	NA	NA	NA	-0.05	0.01	NA
SOC stock	forest land	management	forest harvesting	< 5 cm	1	110	1	-0.36	NA	NA	NA	-0.45	-0.26	NA
SOC concentration	forest land	management	forest harvesting	< 5 cm	1	19	1	-0.11	NA	NA	NA	-0.18	-0.03	NA
SOC stock	forest land	management	forest harvesting	>5 -> 100cm	1	36	1	-0.06	NA	NA	NA	-0.13	0.01	NA
SOC concentration	forest land	management	forest harvesting	>5 -> 100cm	1	30	1	0.17	NA	NA	NA	0.09	0.25	NA
SOC concentration	forest land	management	forest harvesting	0 -> 150	1	8	1	0.02	NA	NA	NA	-0.12	0.16	NA
SOC concentration	forest land	management	forest harvesting	>10/15-> 60	1	78	1	0.02	NA	NA	NA	-0.05	0.09	NA
SOC stock	forest land	others	biotic disturbance	< 5 cm	1	1	1	0.65	NA	NA	NA	0.43	0.87	NA
SOC stock	grassland	others	biotic disturbance	< 5 cm	1	1	1	0.28	NA	NA	NA	0.16	0.39	NA
SOC stock	forest land	management	forest harvesting type	0 -> 60	1	52	1	-0.08	NA	NA	NA	-0.1	-0.05	NA
SOC stock	forest land	management	conifer vs. hardwood stands	mineral horizon	1	93	1	0.02	NA	NA	NA	-0.05	0.08	NA
SOC stock	forest land	management	conifer vs. hardwood stands	>10/15-> 60	1	28	1	-0.01	NA	NA	NA	-0.11	0.09	NA
SOC concentration	various land uses	others	biotic disturbance	>10/15-> 60	1	3	1	-0.04	NA	NA	NA	-0.09	0.01	NA
SOC concentration	various land uses	others	biotic disturbance	0 -> 60	1	39	1	0.01	NA	NA	NA	-0.25	0.28	NA
SOC concentration	land_use change	land use change	grassland -> forest land	>10/15-> 60	1	84	1	-0.26	NA	NA	NA	-0.33	-0.19	NA
SOC concentration	land_use change	land use change	grassland -> forest land	0 -> 60	1	237	1	-0.37	NA	NA	NA	-0.41	-0.33	NA
SOC stock	land_use change	land use change	other land -> forest land	60-> 80/100	1	5	1	0.21	NA	NA	NA	-0.22	0.65	NA
SOC stock	land_use change	land use change	other land -> forest land	>10/15-> 60	1	14	1	0.72	NA	NA	NA	0.44	1.01	NA
SOC concentration	cropland	global changes	fire	0 -> 60	1	4	1	0.07	NA	NA	NA	-0.15	0.29	NA
SOC concentration	other land	global changes	fire	0 -> 60	1	7	1	-0.45	NA	NA	NA	-0.92	0.01	NA
SOC concentration	grassland	global changes	fire	0 -> 60	1	13	1	-0.02	NA	NA	NA	-0.16	0.11	NA
SOC concentration	grassland	global changes	fire	>5 -> 100cm	1	4	1	0.09	NA	NA	NA	-0.06	0.23	NA
SOC concentration	various land uses	management	fire	>5 -> 100cm	1	32	1	0.18	NA	NA	NA	-0.21	0.56	NA
SOC concentration	various land uses	global changes	wild fire	>5 -> 100cm	1	24	1	-0.5	NA	NA	NA	-0.89	-0.1	NA
SOC concentration	wetlands	global changes	fire	< 5 cm	1	16	1	0.11	NA	NA	NA	-0.04	0.26	NA
SOC concentration	other land	global changes	fire	<10/15 cm	1	4	1	-0.07	NA	NA	NA	-0.3	0.15	NA
SOC concentration	grassland	management	mineral fertilization	60-> 80/100	1	201	1	0.02	NA	NA	NA	-0.02	0.06	NA
SOC stock	other land	management	mineral fertilization	60-> 80/100	1	3	1	0.08	NA	NA	NA	-0.34	0.5	NA
SOC stock	grassland	management	mineral fertilization	60-> 80/100	1	62	1	-0.03	NA	NA	NA	-0.23	0.17	NA
