# Supplementary material for: A global meta-analysis of soil organic carbon in the Anthropocene
Source: Nat Commun. 2023 Jun 22;14:3700. doi: 10.1038/s41467-023-39338-z (PMC10287672; doi:10.1038/s41467-023-39338-z)
Supplement: Supplementary file 5 — Supplementary Dataset 2 [file 41467_2023_39338_MOESM5_ESM.xlsx]

## Sheet: Reference
A Global Meta-analysis of Soil Organic Carbon in the Anthropocene
Damien Beillouin1,2*, Marc Corbeels3,4, Julien Demenois3,5,6, David Berre3,7,8, Annie Boyer9, Abigail Fallot10,11, Frédéric Feder12,13, Rémi Cardinael3,14,15
1. CIRAD, UPR HortSys, F-34398 Montpellier, France
2. HortSys, Univ Montpellier, CIRAD, Montpellier, France
3. AIDA, Univ Montpellier, CIRAD, Montpellier, France
4. IITA, Nairobi, Kenya
5. CIRAD, UPR AIDA, Turrialba 30501, Costa Rica
6. CATIE, Centro Agronómico Tropical de Investigación y Enseñanza, Turrialba 30501, Costa Rica
7. CIRAD, UPR AIDA, Bobo-Dioulasso, Burkina Faso
8. CIRDES, USPAE, Bobo-Dioulasso, Burkina Faso
9. CIRAD, DGDRS, DIST, F-34398 Montpellier, France
10. CIRAD, UMR SENS, Montpellier, France
11. SENS, Univ Montpellier, CIRAD, Montpellier, France
12. CIRAD, UPR Recyclage et Risque, Montpellier, France
13. Recyclage et Risque, Univ Montpellier, CIRAD, Montpellier, France
14. CIRAD, UPR AIDA, Harare, Zimbabwe
15. Department of Plant Production Sciences and Technologies, University of Zimbabwe, Harare, Zimbabwe
* corresponding author
* damien.beillouin@cirad.fr

## Sheet: header
details_outcome	Metric of the Outcome
Land_use	Land-use of the intervention
Intervention	Name of the Intervention
Sub_Cat_intervention	Sub-category of the Intervention
metric	metric of the effect-size
n_ES	Number of effect-sizes
n_data	Number of paired-data
n_MA	Number of Meta-analyses
estimate	Mean estimate
std.error	Standard error
statistic	Statistics
p.value	P value
conf.low	Lower confidence interval
conf.high	Higher confidence interval
AIC$answer	model used to calculate the mean estimate

## Sheet: Suppl_All_effects
details_outcome	Land_use	Intervention	Sub_Cat_intervention	metric	n_ES	n_data	n_MA	estimate	std.error	statistic	p.value	conf.low	conf.high	AIC$answer
labile/particulate organic C	cropland	management	cover crops	Ratio	2	178	2	0.1	0.02	4.544	0	0.06	0.15	m1.2lvl
microbial biomass C	cropland	management	cover crops	Ratio	3	566	2	0.13	0.11	1.133	0.257	-0.09	0.34	m2.3lvl
SOC stock	cropland	management	agroforestry	change/difference	12	252	2	0.73	0.1	7.596	0	0.54	0.91	m1.2lvl
SOC stock	land_use change	land use change	forest land -> cropland	change/difference	11	247	3	-12.6	6.52	-1.933	0.053	-25.39	0.18	m2.3lvl
SOC stock	land_use change	land use change	grassland -> cropland	change/difference	5	52	5	-2.6	3.1	-0.837	0.403	-8.68	3.49	m6.2lvl.QR
SOC stock	land_use change	land use change	cropland -> grassland	change/difference	4	77	4	3.07	2.55	1.204	0.229	-1.93	8.06	m6.2lvl.QR
SOC dynamics	grassland	management	agroforestry	change/difference	3	26	2	3.09	3.14	0.984	0.325	-3.07	9.25	m2.3lvl
SOC dynamics	cropland	management	agroforestry	change/difference	6	56	1	6.54	0.86	7.625	0	4.86	8.22	m3.2lvl2
SOC stock	cropland	management	residues management	change/difference	11	398	7	36.66	36.43	1.006	0.314	-34.74	108.06	m2.3lvl
SOC stock	cropland	management	amendments pyrogenic	change/difference	2	12	2	-4.58	7.93	-0.578	0.563	-20.13	10.96	m6.2lvl.QR
SOC dynamics	cropland	management	amendments non-pyrogenic	Ratio	8	849	3	0.14	0.09	1.561	0.118	-0.04	0.32	m2.3lvl
microbial biomass C	cropland	management	amendments non-pyrogenic	Ratio	5	325	3	0.39	0.03	11.916	0	0.33	0.45	m1.2lvl
microbial biomass C	cropland	management	amendments non-pyrogenic substitution	Ratio	7	350	2	0.37	0.15	2.5	0.012	0.08	0.65	m1.2lvl
microbial biomass C	cropland	management	amendments non-pyrogenic ; residues management	Ratio	3	213	1	0.27	0.04	7.671	0	0.2	0.34	m1.2lvl
SOC stock	cropland	management	amendments non-pyrogenic substitution	change/difference	4	75	2	326.95	348.07	0.939	0.348	-355.24	1009.15	m2.3lvl
labile/particulate organic C	cropland	management	residues management	Ratio	11	328	3	0.28	0.07	3.965	0	0.14	0.41	m2.3lvl
microbial biomass C	cropland	management	residues management	Ratio	4	362	3	0.28	0.01	20.273	0	0.25	0.31	m1.2lvl
dissolved organic carbon	cropland	management	residues management	Ratio	4	161	3	0.18	0.04	4.641	0	0.11	0.26	m1.2lvl
dissolved organic carbon	cropland	management	residues management	change/difference	2	1	1	0	0	1.067	0.286	0	0.01	m1.2lvl
microbial biomass C	various land uses	management	mineral fertilization	Ratio	5	834	4	0.08	0.07	1.058	0.29	-0.06	0.22	m1.2lvl
microbial biomass C	grassland	management	grazing	Ratio	6	197	4	-0.18	0.06	-3.15	0.002	-0.3	-0.07	m1.2lvl
microbial biomass C	grassland	global changes	climate change : drought	Ratio	2	5	2	-0.37	0.12	-3.03	0.002	-0.61	-0.13	m1.2lvl
dissolved organic carbon	various land uses	global changes	climate change : drought	Ratio	2	39	2	-0.1	0.1	-0.912	0.362	-0.3	0.11	m1.2lvl
microbial biomass C	forest land	global changes	climate change : drought	Ratio	5	25	2	-0.26	0.18	-1.502	0.133	-0.61	0.08	m1.2lvl
microbial biomass C	grassland	global changes	climate change : rainfall increase/irrgation	Ratio	2	18	2	0.14	0.03	5.406	0	0.09	0.19	m1.2lvl
microbial biomass C	forest land	global changes	climate change : rainfall increase/irrgation	Ratio	3	17	2	0.13	0.03	4.009	0	0.07	0.2	m1.2lvl
dissolved organic carbon	various land uses	global changes	climate change : rainfall increase/irrgation	Ratio	2	58	2	0.8	0.37	2.177	0.029	0.08	1.53	m6.2lvl.QR
microbial biomass C	various land uses	global changes	climate change : co2 enrichment	Ratio	4	366	4	0.14	0.04	3.932	0	0.07	0.21	m1.2lvl
SOC dynamics	various land uses	global changes	climate change : co2 enrichment	Ratio	2	118	2	0.08	0.07	1.121	0.262	-0.06	0.22	m1.2lvl
microbial biomass C	forest land	global changes	climate change : co2 enrichment	Ratio	3	30	2	0.06	0.05	1.074	0.283	-0.05	0.16	m1.2lvl
microbial biomass C	various land uses	global changes	climate change : warming	Ratio	7	412	4	0.02	0.02	0.941	0.347	-0.03	0.07	m2.3lvl
microbial biomass C	other land	global changes	climate change : warming	Ratio	6	56	4	0.06	0.02	2.62	0.009	0.01	0.1	m6.2lvl.QR
microbial biomass C	forest land	global changes	climate change : warming	Ratio	7	103	5	0	0.02	-0.085	0.932	-0.05	0.05	m1.2lvl
microbial biomass C	grassland	global changes	climate change : warming	Ratio	6	186	6	0.1	0.03	3.028	0.002	0.04	0.17	m1.2lvl
microbial biomass C	wetlands	global changes	climate change : warming	Ratio	2	14	2	0.04	0.06	0.719	0.472	-0.07	0.16	m6.2lvl.QR
microbial biomass C	forest land	management	mineral fertilization	Ratio	9	430	5	-0.03	0.03	-1.184	0.236	-0.09	0.02	m1.2lvl
dissolved organic carbon	various land uses	global changes	climate change : warming	Ratio	3	41	2	0.07	0.02	2.993	0.003	0.02	0.12	m1.2lvl
dissolved organic carbon	various land uses	global changes	snow cover increase	Ratio	2	101	1	0.03	0.03	0.882	0.378	-0.03	0.08	m2.3lvl
microbial biomass C	cropland	global changes	climate change : warming	Ratio	2	54	2	0.06	0.09	0.689	0.491	-0.11	0.23	m1.2lvl
microbial biomass C	grassland	global changes	climate change : co2 enrichment	Ratio	2	27	2	0.07	0.04	1.759	0.079	-0.01	0.15	m1.2lvl
microbial biomass C	grassland	management	mineral fertilization	Ratio	8	213	6	-0.08	0.03	-2.699	0.007	-0.13	-0.02	m1.2lvl
SOC dynamics	various land uses	global changes/management	co2 enrichment ; mineral fertilization	Ratio	3	82	1	0.02	0.01	1.993	0.046	0	0.03	m1.2lvl
SOC stock	various land uses	land use change/management	agroforestry	change/difference	6	125	1	2.07	0.71	2.932	0.003	0.69	3.45	m3.2lvl2
SOC concentration	cropland	management	mineral fertilization	change/difference	6	1	1	0.11	0.02	6.098	0	0.07	0.14	m1.2lvl
SOC concentration	cropland	management	amendments non-pyrogenic ; mineral fertilization	change/difference	2	1	1	0.32	0.04	8.619	0	0.25	0.39	m2.3lvl
stable/mineral associated organic C	various land uses	management	mineral fertilization	Ratio	5	150	2	0.05	0.01	3.774	0	0.02	0.08	m1.2lvl
dissolved organic carbon	grassland	management	mineral fertilization	Ratio	3	31	3	0.11	0.1	1.093	0.274	-0.09	0.31	m1.2lvl
SOC dynamics	cropland	management	amendments non-pyrogenic ; mineral fertilization	Ratio	8	1767	2	0	0	8.315	0	0	0	m1.2lvl
SOC dynamics	cropland	management	mineral fertilization ; residues management	Ratio	4	1240	1	0	0	20.46	0	0	0	m1.2lvl
SOC dynamics	cropland	management	mineral fertilization	Ratio	3	276	2	0	0	1.822	0.068	0	0	m1.2lvl
SOC concentration	cropland	management	mineral fertilization	Hedge's d	8	646	1	1.05	0.16	6.53	0	0.74	1.37	m2.3lvl
microbial biomass C	other land	management	mineral fertilization	Ratio	2	8	2	-0.02	0	-5.316	0	-0.03	-0.01	m1.2lvl
microbial biomass C	cropland	management	mineral fertilization	Ratio	6	117	3	0.05	0.1	0.546	0.585	-0.14	0.24	m2.3lvl
labile/particulate organic C	various land uses	management	mineral fertilization	Ratio	2	63	1	0.14	0.03	4.67	0	0.08	0.2	m1.2lvl
SOC in aggregates	various land uses	management	mineral fertilization	Ratio	3	78	1	-0.03	0.04	-0.609	0.543	-0.11	0.06	m1.2lvl
labile/particulate organic C	grassland	management	mineral fertilization	Ratio	3	76	2	0.11	0.03	3.367	0.001	0.05	0.17	m1.2lvl
labile/particulate organic C	forest land	management	mineral fertilization	Ratio	3	104	2	0.01	0.05	0.285	0.776	-0.09	0.12	m1.2lvl
dissolved organic carbon	forest land	management	mineral fertilization	Ratio	2	16	2	0.12	0.05	2.332	0.02	0.02	0.21	m1.2lvl
microbial biomass C	wetlands	management	mineral fertilization	Ratio	3	27	2	0.14	0.03	5.272	0	0.09	0.2	m1.2lvl
SOC stock	cropland	management	amendments non-pyrogenic	change/difference	9	191	5	53.29	50.57	1.054	0.292	-45.83	152.4	m2.3lvl
SOC stock	cropland	management	amendments non-pyrogenic ; mineral fertilization	change/difference	10	190	3	107.88	109.01	0.99	0.322	-105.78	321.54	m2.3lvl
SOC stock	cropland	management	mineral fertilization	change/difference	11	494	2	0.78	0.61	1.28	0.2	-0.41	1.97	m2.3lvl
SOC dynamics	land_use change	land use change	grassland -> forest land	change/difference	8	305	1	37.39	16.6	2.253	0.024	4.86	69.91	m1.2lvl
SOC stock	land_use change	land use change	grassland -> forest land	change/difference	9	177	4	0.04	0.11	0.379	0.705	-0.17	0.26	m1.2lvl
SOC stock	land_use change	land use change	cropland -> forest land	change/difference	12	56	3	0.23	0.06	3.626	0	0.1	0.35	m1.2lvl
SOC stock	land_use change	land use change	various land uses -> forest land	change/difference	2	89	1	-0.36	0.87	-0.419	0.675	-2.07	1.34	m5.3lvl.QR
SOC dynamics	forest land	management	forest degradation	Ratio	3	153	1	0.15	0.11	1.375	0.169	-0.06	0.35	m2.3lvl
SOC dynamics	land_use change	land use change	forest land -> cropland	Ratio	5	128	2	0.16	0.1	1.721	0.085	-0.02	0.35	m1.2lvl
microbial biomass C/SOC	land_use change	land use change	forest land -> cropland	Ratio	11	353	2	-0.12	0.06	-1.829	0.067	-0.24	0.01	m1.2lvl
SOC dynamics	land_use change	land use change	forest land -> grassland	Ratio	2	59	1	0.02	0.01	2.069	0.039	0	0.04	m2.3lvl
microbial biomass C/SOC	land_use change	land use change	forest land -> grassland	Ratio	8	143	2	-0.3	0.11	-2.623	0.009	-0.52	-0.07	m2.3lvl
microbial biomass C/SOC	forest land	management	forest degradation	Ratio	3	183	1	-0.11	0.03	-4.193	0	-0.16	-0.06	m1.2lvl
SOC stock	forest land	management	forest degradation	change/difference	6	235	3	-5.95	2.65	-2.25	0.024	-11.14	-0.77	m1.2lvl
SOC stock	land_use change	land use change	forest land -> grassland	change/difference	9	457	2	1.64	9.58	0.171	0.864	-17.14	20.42	m5.3lvl.QR
SOC stock	various land uses	land use change/management	forest land -> various land	change/difference	2	30	1	-28.21	3.68	-7.672	0	-35.42	-21.01	m4.3lvlQ
SOC stock	land_use change	land use change	cropland -> other land	change/difference	5	21	2	-2.94	0.63	-4.693	0	-4.17	-1.71	m1.2lvl
microbial biomass C	land_use change	land use change	grassland -> cropland	Ratio	6	201	2	-0.27	0.06	-4.245	0	-0.4	-0.15	m1.2lvl
microbial biomass C	land_use change	land use change	forest land -> cropland	Ratio	10	448	1	-0.49	0.1	-4.896	0	-0.69	-0.29	m1.2lvl
microbial biomass C/SOC	cropland	management	perenial crops/orchards	Ratio	3	20	1	0.27	0.23	1.183	0.237	-0.18	0.71	m2.3lvl
microbial biomass C	cropland	management	perenial crops/orchards	Ratio	4	38	1	0.46	0.11	4.053	0	0.24	0.68	m2.3lvl
microbial biomass C/SOC	land_use change	land use change	grassland -> cropland	Ratio	4	80	1	0.04	0.08	0.507	0.612	-0.11	0.19	m2.3lvl
microbial biomass C	land_use change	land use change	forest land -> grassland	Ratio	6	190	1	-0.41	0.16	-2.651	0.008	-0.72	-0.11	m1.2lvl
SOC stock	cropland	management	tillage	change/difference	53	1497	9	84.14	62.8	1.34	0.18	-38.94	207.23	m2.3lvl
dissolved organic carbon	various land uses	global changes	climate change : co2 enrichment	Ratio	2	80	2	0.08	0.03	2.538	0.011	0.02	0.13	m6.2lvl.QR
SOC stock	cropland	management	residues management ; tillage	change/difference	7	254	1	0.69	0.18	3.79	0	0.34	1.05	m2.3lvl
microbial biomass C	forest land	management	litter removal	Ratio	2	14	1	-0.6	0.14	-4.365	0	-0.87	-0.33	m1.2lvl
dissolved organic carbon	forest land	management	litter removal	Ratio	3	16	1	-0.22	0.06	-3.697	0	-0.33	-0.1	m2.3lvl
microbial biomass C	various land uses	management	residues management	Ratio	3	28	1	0.09	0.16	0.581	0.562	-0.22	0.4	m5.3lvl.QR
SOC stock	cropland	management	organic farming	standardized difference	2	154	1	1.95	0.33	5.831	0	1.29	2.6	m2.3lvl
SOC concentration	cropland	management	tillage	change/difference	9	477	1	0.29	0.32	0.91	0.363	-0.34	0.92	m1.2lvl
microbial biomass C	cropland	management	tillage	Ratio	14	284	3	0.23	0.06	3.861	0	0.11	0.35	m1.2lvl
SOC dynamics	cropland	management	amendments pyrogenic	Ratio	2	1	1	-0.04	0.02	-2.053	0.04	-0.08	0	m2.3lvl
microbial biomass C	grassland	others	biotic disturbance	Ratio	2	2	2	0.39	0.19	2.078	0.038	0.02	0.76	m1.2lvl
dissolved organic carbon	forest land	others	biotic disturbance	Ratio	2	28	1	0.54	0.22	2.49	0.013	0.12	0.97	m2.3lvl
microbial biomass C	forest land	others	biotic disturbance	Ratio	3	8	2	-0.11	0.21	-0.518	0.604	-0.52	0.3	m1.2lvl
microbial biomass C	cropland	management	amendments pyrogenic	Ratio	3	629	3	0.19	0.03	7.382	0	0.14	0.24	m1.2lvl
SOC dynamics	land_use change	land use change	other land -> forest land	Ratio	4	230	1	0.04	0.02	2.196	0.028	0	0.07	m1.2lvl
microbial biomass C	various land uses	global changes	climate change : drought	Ratio	2	61	2	-0.01	0.04	-0.305	0.76	-0.1	0.07	m1.2lvl
SOC stock	grassland	management	grazing type	change/difference	3	1	1	0.7	0.18	3.869	0	0.35	1.06	m2.3lvl
SOC stock	grassland	management	restauration	change/difference	2	1	1	-5.53	1.11	-4.99	0	-7.71	-3.36	m6.2lvl.QR
microbial biomass C	grassland	global changes	fire	Ratio	4	33	1	0.03	0.03	0.935	0.35	-0.03	0.1	m2.3lvl
microbial biomass C	forest land	global changes	fire	Ratio	7	303	1	-0.53	0.04	-12.694	0	-0.61	-0.44	m1.2lvl
MBC/SOC	forest land	global changes	fire	Ratio	4	71	1	-0.42	0.28	-1.532	0.126	-0.96	0.12	m1.2lvl
microbial biomass C	wetlands	global changes	fire	Ratio	3	30	1	0.35	0.08	4.396	0	0.2	0.51	m1.2lvl
microbial biomass C	other land	global changes	fire	Ratio	2	55	1	-0.2	0.13	-1.47	0.142	-0.46	0.07	m2.3lvl
microbial biomass C	forest land	management	amendments non-pyrogenic ; mineral fertilization	Ratio	2	18	1	-0.11	0.16	-0.66	0.509	-0.42	0.21	m1.2lvl
microbial biomass C	cropland	management	amendments non-pyrogenic ; mineral fertilization	Ratio	2	78	1	0.25	0.11	2.245	0.025	0.03	0.47	m1.2lvl
labile/particulate organic C	cropland	management	tillage	Ratio	9	173	1	0.08	0.02	3.696	0	0.04	0.13	m6.2lvl.QR
dissolved organic carbon	cropland	management	tillage	Ratio	3	54	1	0.12	0.03	3.442	0.001	0.05	0.19	m5.3lvl.QR
dissolved organic carbon	various land uses	management	mineral fertilization	Ratio	2	383	1	0.06	0.03	2.173	0.03	0.01	0.12	m2.3lvl
labile/particulate organic C	forest land	management	forest degradation	Ratio	6	1	1	-0.77	0.12	-6.421	0	-1.01	-0.54	m1.2lvl
labile/particulate organic C	land_use change	land use change	forest land -> cropland	Ratio	11	41	1	-0.57	0.13	-4.309	0	-0.82	-0.31	m2.3lvl
labile/particulate organic C	land_use change	land use change	forest land -> other land	Ratio	6	9	1	-0.44	0.06	-7.059	0	-0.56	-0.32	m2.3lvl
labile/particulate organic C	land_use change	land use change	forest land -> grassland	Ratio	4	1	1	-0.35	0.09	-3.829	0	-0.53	-0.17	m2.3lvl
labile/particulate organic C	cropland	management	mineral fertilization	Ratio	2	674	1	0.07	0.04	2.021	0.043	0	0.14	m1.2lvl
labile/particulate organic C	grassland	global changes	climate change : warming	Ratio	2	54	1	-0.05	0.06	-0.784	0.433	-0.18	0.08	m1.2lvl
labile/particulate organic C	forest land	global changes	climate change : warming	Ratio	2	16	1	0.03	0.13	0.22	0.826	-0.23	0.29	m1.2lvl
SOC Stock	cropland	management	agroforestry	change/difference	1	4	1	0.16	NA	NA	NA	0.03	0.29	NA
SOC dynamics	grassland	management	amendments non-pyrogenic	Ratio	1	17	1	0.22	NA	NA	NA	0.16	0.28	NA
microbial biomass C	cropland	global changes	climate change : rainfall increase/irrgation	Ratio	1	1	1	0.16	NA	NA	NA	0.08	0.24	NA
microbial biomass C	other land	global changes	climate change : rainfall increase/irrgation	Ratio	1	3	1	0.93	NA	NA	NA	0.01	1.84	NA
dissolved organic carbon	various land uses	global changes	freeze-thaw	Ratio	1	179	1	0.24	NA	NA	NA	0.19	0.28	NA
microbial biomass C	various land uses	global changes	freeze-thaw	Ratio	1	27	1	-0.03	NA	NA	NA	-0.09	0.02	NA
microbial biomass C	forest land	global changes	snow cover increase	Ratio	1	41	1	0.03	NA	NA	NA	-0.06	0.12	NA
microbial biomass C	grassland	global changes	snow cover increase	Ratio	1	4	1	0.32	NA	NA	NA	0.17	0.47	NA
microbial biomass C	various land uses	global changes	snow cover increase	Ratio	1	20	1	0.01	NA	NA	NA	-0.09	0.1	NA
microbial biomass C	other land	global changes	climate change : rainfall reduction	Ratio	1	6	1	-0.03	NA	NA	NA	-0.21	0.15	NA
microbial biomass C	grassland	global changes	climate change : rainfall reduction	Ratio	1	14	1	-0.05	NA	NA	NA	-0.15	0.04	NA
microbial biomass C	forest land	global changes	climate change : rainfall reduction	Ratio	1	32	1	-0.17	NA	NA	NA	-0.26	-0.09	NA
microbial biomass C	grassland	global changes/management	co2 enrichment ; mineral fertilization	Ratio	1	10	1	0.22	NA	NA	NA	0.06	0.38	NA
SOC stock	grassland	management	agroforestry	change/difference	1	9	1	4.39	NA	NA	NA	1.7	7.09	NA
SOC stock	land_use change	land use change	other land -> cropland	change/difference	1	19	1	3.83	NA	NA	NA	3.08	4.57	NA
SOC stock	various land uses	land use change/management	woodlots	change/difference	1	17	1	0.44	NA	NA	NA	-6.05	6.92	NA
stable/mineral associated organic C	cropland	management	cover crops	Ratio	1	35	1	0.04	NA	NA	NA	0.03	0.06	NA
microbial biomass C	cropland	management	cover crops ; crop rotation	Ratio	1	119	1	0.19	NA	NA	NA	0.14	0.23	NA
microbial biomass C/SOC	cropland	management	cover crops ; crop rotation	Ratio	1	94	1	0.12	NA	NA	NA	0.08	0.17	NA
SOC concentration	cropland	management	amendments non-pyrogenic	change/difference	1	1	1	0.27	NA	NA	NA	0.12	0.42	NA
various C stock	forest land	management	mineral fertilization	Ratio	1	17	1	0.06	NA	NA	NA	0.01	0.11	NA
labile/particulate organic C	other land	management	mineral fertilization	Ratio	1	1	1	0.06	NA	NA	NA	0.05	0.07	NA
dissolved organic carbon	cropland	management	mineral fertilization	Ratio	1	1	1	0.46	NA	NA	NA	0.18	0.75	NA
dissolved organic carbon	other land	management	mineral fertilization	Ratio	1	1	1	0.16	NA	NA	NA	0.15	0.18	NA
dissolved organic carbon	forest land	management	prescribed fire	Ratio	1	10	1	0.01	NA	NA	NA	-0.17	0.19	NA
dissolved organic carbon	forest land	global changes	wild fire	Ratio	1	75	1	0.05	NA	NA	NA	0.03	0.06	NA
microbial biomass C	forest land	global changes	wild fire	Ratio	1	111	1	-0.53	NA	NA	NA	-0.65	-0.41	NA
microbial biomass C	forest land	management	prescribed fire	Ratio	1	47	1	-0.27	NA	NA	NA	-0.33	-0.21	NA
SOC dynamics	land_use change	land use change	cropland -> forest land	change/difference	1	59	1	25.24	NA	NA	NA	17.14	33.33	NA
microbial biomass C	land_use change	land use change	grassland -> forest land	Ratio	1	1	1	-0.29	NA	NA	NA	-0.45	-0.13	NA
microbial biomass C	land_use change	land use change	other land -> forest land	Ratio	1	1	1	0.96	NA	NA	NA	0.75	1.17	NA
microbial biomass C	land_use change	land use change	cropland -> forest land	Ratio	1	1	1	0.28	NA	NA	NA	0.05	0.51	NA
microbial biomass C	forest land	management	forest degradation	Ratio	1	1	1	-0.34	NA	NA	NA	-0.4	-0.28	NA
SOC stock	land_use change	land use change	various land uses -> various land uses	change/difference	1	424	1	-2.47	NA	NA	NA	-4.42	-0.52	NA
SOC stock	various land uses	land use change/management	various land uses -> various land uses	change/difference	1	1	1	-2.44	NA	NA	NA	-2.79	-2.08	NA
stable/mineral associated organic C	forest land	management	forest harvesting	Ratio	1	28	1	-0.03	NA	NA	NA	-0.1	0.04	NA
labile/particulate organic C	wetlands	management	wetland degradation	Ratio	1	6	1	-1.11	NA	NA	NA	-1.6	-0.62	NA
microbial biomass C	other land	management	residues management	Ratio	1	4	1	0.11	NA	NA	NA	0.06	0.17	NA
microbial biomass C	grassland	management	litterfall removal	Ratio	1	15	1	-0.29	NA	NA	NA	-0.39	-0.19	NA
dissolved organic carbon	various land uses	management	residues management	Ratio	1	6	1	0.07	NA	NA	NA	-0.24	0.37	NA
SOC dynamics	land_use change	land use change	other land -> cropland	Ratio	1	15	1	0	NA	NA	NA	0	0	NA
SOC dynamics	land_use change	land use change	grassland -> cropland	Ratio	1	10	1	0	NA	NA	NA	0	0.01	NA
SOC dynamics	cropland	management	other	Ratio	1	11	1	0.01	NA	NA	NA	0	0.01	NA
SOC dynamics	cropland	management	tillage	Ratio	1	24	1	0	NA	NA	NA	0	0.01	NA
SOC stock	cropland	management	organic farming	change/difference	1	204	1	3.49	NA	NA	NA	2.4	4.58	NA
labile/particulate organic C	cropland	management	plastic film mulching	Ratio	1	57	1	-0.04	NA	NA	NA	-0.08	0	NA
SOC stock	cropland	management	crop rotation	change/difference	1	97	1	218	NA	NA	NA	100	336	NA
SOC stock	cropland	management	cover crops ; tillage	change/difference	1	13	1	1.59	NA	NA	NA	1.2	1.98	NA
SOC dynamics	grassland	management	amendments pyrogenic	Ratio	1	1	1	-0.12	NA	NA	NA	-0.18	-0.06	NA
SOC dynamics	forest land	management	amendments pyrogenic	Ratio	1	1	1	-0.09	NA	NA	NA	-0.16	-0.02	NA
SOC dynamics	wetlands	management	amendments pyrogenic	Ratio	1	1	1	-0.03	NA	NA	NA	-0.12	0.05	NA
dissolved organic carbon	various land uses	others	soil acidification ; soil pollution	Ratio	1	26	1	-0.07	NA	NA	NA	-0.15	0.01	NA
microbial biomass C	various land uses	others	soil acidification ; soil pollution	Ratio	1	46	1	-0.04	NA	NA	NA	-0.07	-0.02	NA
microbial biomass C	cropland	others	biotic disturbance	Ratio	1	9	1	0.07	NA	NA	NA	0.04	0.09	NA
dissolved organic carbon	grassland	others	biotic disturbance	Ratio	1	3	1	0.06	NA	NA	NA	-0.02	0.14	NA
dissolved organic carbon	land_use change	land use change	grassland -> cropland	Ratio	1	15	1	-0.39	NA	NA	NA	-0.74	-0.04	NA
microbial biomass C	various land uses	global changes/management	warming experiments ; mineral fertilization	Hedge's d	1	7	1	-0.16	NA	NA	NA	-0.69	0.38	NA
microbial biomass C	other land	global changes	climate change : drought	Ratio	1	4	1	0.25	NA	NA	NA	-0.31	0.82	NA
microbial biomass C	various land uses	global changes/management	co2 enrichment ; mineral fertilization	Hedge's d	1	6	1	-0.3	NA	NA	NA	-0.75	0.16	NA
microbial biomass C	various land uses	global changes/management	co2 enrichment ; mineral fertilization	Ratio	1	6	1	0.1	NA	NA	NA	-0.03	0.23	NA
microbial biomass C	various land uses	global changes/management	warming experiments ; mineral fertilization	Ratio	1	7	1	0.07	NA	NA	NA	-0.28	0.42	NA
microbial biomass C	cropland	global changes	climate change : co2 enrichment	Ratio	1	11	1	0.08	NA	NA	NA	-0.02	0.19	NA
microbial biomass C	other land	global changes	climate change : co2 enrichment	Ratio	1	3	1	0.16	NA	NA	NA	-0.4	0.71	NA
microbial biomass C	wetlands	others	biotic disturbance	Ratio	1	1	1	-0.11	NA	NA	NA	-0.27	0.04	NA
microbial biomass C	forest land	management	forest harvesting	Ratio	1	35	1	-0.06	NA	NA	NA	-0.13	0	NA
SOC stock	grassland	management	grazing	change/difference	1	1	1	1.06	NA	NA	NA	0.78	1.35	NA
SOC stock	grassland	management	grazing, seeding	change/difference	1	1	1	-1.37	NA	NA	NA	-2.11	-0.63	NA
SOC stock	cropland	management	cover crops	change/difference	1	47	1	1.97	NA	NA	NA	-2.15	6.09	NA
SOC in aggregates	cropland	management	agroforestry	Ratio	1	51	1	0.18	NA	NA	NA	0.1	0.27	NA
labile/particulate organic C	various land uses	global changes	climate change : warming	Ratio	1	172	1	-0.04	NA	NA	NA	-0.07	-0.01	NA
stable/mineral associated organic C	various land uses	global changes	climate change : warming	Ratio	1	48	1	0	NA	NA	NA	-0.1	0.09	NA
dissolved organic carbon	cropland	global changes	climate change : warming	Ratio	1	18	1	0.11	NA	NA	NA	0.05	0.17	NA
SOC dynamics	cropland	global changes	climate change : warming	Ratio	1	14	1	0.11	NA	NA	NA	-0.03	0.25	NA
MBC/SOC	grassland	global changes	fire	Ratio	1	4	1	0.02	NA	NA	NA	-0.32	0.37	NA
MBC/SOC	other land	global changes	fire	Ratio	1	15	1	0.05	NA	NA	NA	-0.05	0.15	NA
microbial biomass C	grassland	management	amendments non-pyrogenic ; mineral fertilization	Ratio	1	7	1	0.36	NA	NA	NA	0.12	0.6	NA
microbial biomass C	various land uses	management	amendments non-pyrogenic ; mineral fertilization	Ratio	1	53	1	0.04	NA	NA	NA	-0.06	0.14	NA
microbial biomass C	various land uses	global changes	climate change : rainfall reduction	Ratio	1	52	1	0.78	NA	NA	NA	0.67	0.89	NA
DOC +MBC+TC	various land uses	global changes	climate change : rainfall increase/irrgation	Ratio	1	197	1	1.19	NA	NA	NA	1.13	1.24	NA
total C content	various land uses	global changes	climate change : rainfall increase/irrgation	Ratio	1	87	1	1.24	NA	NA	NA	1.14	1.34	NA
microbial biomass C	various land uses	global changes	climate change : rainfall increase/irrgation	Ratio	1	87	1	1.24	NA	NA	NA	1.14	1.34	NA
dissolved organic carbon	various land uses	global changes	climate change : rainfall reduction	Ratio	1	43	1	1	NA	NA	NA	0.91	1.1	NA
total C content	various land uses	global changes	climate change : rainfall reduction	Ratio	1	35	1	0.97	NA	NA	NA	0.91	1.04	NA
DOC +MBC+TC	various land uses	global changes	climate change : rainfall reduction	Ratio	1	130	1	0.9	NA	NA	NA	0.83	0.97	NA
dissolved organic carbon	cropland	management	amendments pyrogenic	Ratio	1	104	1	0.07	NA	NA	NA	0.04	0.11	NA
labile/particulate organic C	cropland	global changes	climate change : warming	Ratio	1	4	1	-0.11	NA	NA	NA	-0.39	0.17	NA
