# Supplementary material for: A global meta-analysis of soil organic carbon in the Anthropocene
Source: Nat Commun. 2023 Jun 22;14:3700. doi: 10.1038/s41467-023-39338-z (PMC10287672; doi:10.1038/s41467-023-39338-z)
Supplement: Supplementary file 6 — Supplementary Dataset 3 [file 41467_2023_39338_MOESM6_ESM.xls]

## Sheet: reference
A Global Meta-analysis of Soil Organic Carbon in the Anthropocene
Damien Beillouin1,2*, Marc Corbeels3,4, Julien Demenois3,5,6, David Berre3,7,8, Annie Boyer9, Abigail Fallot10,11, Frédéric Feder12,13, Rémi Cardinael3,14,15
1. CIRAD, UPR HortSys, F-34398 Montpellier, France
2. HortSys, Univ Montpellier, CIRAD, Montpellier, France
3. AIDA, Univ Montpellier, CIRAD, Montpellier, France
4. IITA, Nairobi, Kenya
5. CIRAD, UPR AIDA, Turrialba 30501, Costa Rica
6. CATIE, Centro Agronómico Tropical de Investigación y Enseñanza, Turrialba 30501, Costa Rica
7. CIRAD, UPR AIDA, Bobo-Dioulasso, Burkina Faso
8. CIRDES, USPAE, Bobo-Dioulasso, Burkina Faso
9. CIRAD, DGDRS, DIST, F-34398 Montpellier, France
10. CIRAD, UMR SENS, Montpellier, France
11. SENS, Univ Montpellier, CIRAD, Montpellier, France
12. CIRAD, UPR Recyclage et Risque, Montpellier, France
13. Recyclage et Risque, Univ Montpellier, CIRAD, Montpellier, France
14. CIRAD, UPR AIDA, Harare, Zimbabwe
15. Department of Plant Production Sciences and Technologies, University of Zimbabwe, Harare, Zimbabwe
* corresponding author
* damien.beillouin@cirad.fr

## Sheet: header
Land_use	Land-use of the intervention
Intervention	Name of the Intervention
Sub_Cat_intervention	Sub-category of the Intervention
details	Sub-Sub-category of the Intervention
n_ES	Number of effect-sizes
n_data	Number of paired-data
n_MA	Number of Meta-analyses
estimate	Mean estimate
std.error	Standard error
statistic	Statistics
p.value	P value
conf.low	Lower confidence interval
conf.high	Higher confidence interval
AIC$answer	model used to calculate the mean estimate

## Sheet: Combi_practices2
Land_use	Intervention	Sub_Cat_intervention	details	n_ES	n_data	n_MA	estimate	std.error	statistic	p.value	conf.low	conf.high	AIC$answer
cropland	land management	tillage ; residues management ; cover crops	amendments : all ; cover crops ; tillage : reduced/ no-till ; residue : retention	2	55	2	46.6	0.1	6.81	0	0.3	0.5	m1.2lvl
cropland	land management	amendments non-pyrogenic ; mineral fertilization	amendments : compost/green manure/manure ; fertilization : N ; residue : retention	2	118	1	3.4	0.1	0.42	0.675	-0.1	0.2	m1.2lvl
cropland	land management	organic farming	organic agriculture	6	738	5	35.3	0.1	3.01	0.003	0.1	0.5	m5.3lvl.QR
cropland	land management	amendments non-pyrogenic ; mineral fertilization	amendments : compost/green manure/manure ; fertilization : all	2	142	1	38.1	0	11.67	0	0.3	0.4	m2.3lvl
cropland	land management	amendments non-pyrogenic ; mineral fertilization	amendments : all ; fertilization : N	3	118	1	32.5	0	15.48	0	0.2	0.3	m2.3lvl
grassland	land management	mineral fertilization ; grazing ; liming	fertilization : NPK ; grazing : intensity : all : animals : all ; liming	2	573	1	-11.9	0	-3.39	0.001	-0.2	-0.1	m1.2lvl
cropland	land management	amendments non-pyrogenic ; cover crops ; water management ; crop rotation	amendments : green manure ; cover crops ; residue : retention	2	1	1	8.1	0	1.99	0.047	0	0.2	m2.3lvl
cropland	land management	amendments non-pyrogenic ; cover crops ; water management ; crop rotation	amendments : all ; cover crops ; irrigation ; residue : retention ; rotation : annual/perennial	2	1	1	36	0	9.86	0	0.2	0.4	m2.3lvl
cropland	land management	amendments non-pyrogenic ; cover crops ; water management ; crop rotation	residue : no retention ; rotation : annual	2	1	1	9.7	0	4.46	0	0.1	0.1	m2.3lvl
cropland	land management	residues management ; tillage	residue : no retention ; tillage : no-till	6	1752	1	5.3	0.1	0.92	0.359	-0.1	0.2	m1.2lvl
cropland	land management	residues management ; tillage	tillages : no till; residues retention	2	497	1	12.9	0	11.04	0	0.1	0.1	m2.3lvl
cropland	land management	amendment pyrogenic; amendments non-pyroenic	amendments : biochar, manure	5	212	1	20.6	0	3.83	0	0.1	0.3	m2.3lvl
grassland	land management	amendments non-pyrogenic ; mineral fertilization	fertilization : N ; amendments : not precised	2	95	2	3.7	0	3	0.003	0	0.1	m1.2lvl
forest land	land management	fire ; forest harvesting	Fire : prescribed ; forest harvesting; type: all; intensity: all; residue management: all	1	37	1	-12	NA	NA	NA	-0.6	0.3	NA
cropland	land management	amendments pyrogenic ; fertilization	amendments : biochar ; fertilization N	1	1	1	256.1	NA	NA	NA	1	1.5	NA
cropland	land management	amendments non-pyrogenic ; residues management	amendments : compost/green manure/manure ; residue : retention	1	59	1	17.1	NA	NA	NA	0.1	0.2	NA
cropland	land management	amendments non-pyrogenic ; cover crops	amendments : compost ; cover crops	1	1	1	25.5	NA	NA	NA	0.1	0.3	NA
cropland	land management	amendments non-pyrogenic ; cover crops	amendments : manure ; cover crops	1	1	1	35.2	NA	NA	NA	0.2	0.4	NA
cropland	land management	cover crops ; crop rotation	cover crops ; crop rotation : annual/perennial : all crops	1	81	1	8.5	NA	NA	NA	0.1	0.1	NA
cropland	land management	mineral fertilization ; residues management	fertilization : NPK : residue : straw	1	620	1	19.4	NA	NA	NA	0.2	0.2	NA
cropland	land management	amendments non-pyrogenic ; mineral fertilization	fertilization : NPK ; amendments : manure	1	652	1	36.2	NA	NA	NA	0.3	0.3	NA
cropland	land management	mineral fertilization ; residues management	fertilization : NPK ; residue : retention	1	16	1	12.9	NA	NA	NA	0.1	0.2	NA
cropland	land management	amendments non-pyrogenic ; mineral fertilization	amendments : manure ; fertilization : NPK	1	67	1	31.6	NA	NA	NA	0.2	0.3	NA
cropland	land management	tillage ; residues management ; cover crops	residue : retention ; rotation : annual : all crops ; tillage : no-till	1	1	1	23.2	NA	NA	NA	0.1	0.3	NA
cropland	land management	amendments non-pyrogenic ; residues management	amendments : compost/green manure/manure/slurry ; residue : retention	1	63	1	39	NA	NA	NA	0.3	0.4	NA
cropland	land management	residues management ; tillage	residue : retention ; tillage : no-till	1	151	1	7.5	NA	NA	NA	0	0.1	NA
cropland	land management	amendments non-pyrogenic ; cover crops	amendments : manure ; cover crops : annual crops	1	7	1	2.3	NA	NA	NA	-0.1	0.1	NA
cropland	land management	cover crops ; mineral fertilization	cover crops : annual crops ; mineral fertilizer	1	14	1	17.4	NA	NA	NA	0.1	0.3	NA
cropland	land management	amendments non-pyrogenic ; cover crops	amendments : slurry ; cover crops : annual crops	1	2	1	-20.7	NA	NA	NA	-0.3	-0.2	NA
cropland	land management	amendments : slurry ; cover crops	cover crops : annual crops	1	2	1	23.9	NA	NA	NA	0.1	0.3	NA
cropland	land management	residues management ; tillage	residues : retention ; tillage : conventional tillage	1	183	1	10.4	NA	NA	NA	0.1	0.1	NA
cropland	land management	residues management ; tillage	tillage : reduced tillage ; residues : retention	1	73	1	11.9	NA	NA	NA	0.1	0.2	NA
forest land	land management	amendments non-pyrogenic ; mineral fertilization	fertilization : N ; amendments : not precised	1	3	1	8.3	NA	NA	NA	0	0.1	NA
cropland	land management	amendments non-pyrogenic ; mineral fertilization	fertilization : N ; amendments : not precised	1	302	1	19.5	NA	NA	NA	0.2	0.2	NA
grassland	land management	mineral fertilization; irrigation; seeding	NA	1	32	1	6.5	NA	NA	NA	0	0.1	NA
NA	land management	fire ; forest harvesting	NA	1	37	1	-12	NA	NA	NA	-0.6	0.3	NA
NA	land management	amendments pyrogenic ; fertilization	NA	1	1	1	256.1	NA	NA	NA	1	1.5	NA
NA	land management	cover crops ; crop rotation	NA	1	81	1	8.5	NA	NA	NA	0.1	0.1	NA
NA	land management	cover crops ; mineral fertilization	NA	1	14	1	17.4	NA	NA	NA	0.1	0.3	NA
NA	land management	amendments : slurry ; cover crops	NA	1	2	1	23.9	NA	NA	NA	0.1	0.3	NA
NA	land management	mineral fertilization; irrigation; seeding	NA	1	32	1	6.5	NA	NA	NA	0	0.1	NA
